# Supplementary material for: Cryotherapy-Driven Modulation of Postoperative Pain in Single-Visit Endodontic Treatment Across Different Obturation Materials: A Retrospective Study
Source: J Clin Med. 2026 May 19;15(10):3899. doi: 10.3390/jcm15103899 (PMC13206843; doi:10.3390/jcm15103899)
Supplement: Supplementary file 1 [file jcm-15-03899-s001.zip]

Archive with 1 entries (1 files):
- jcm-4287201-supplementary.pdf
